# Supplementary material for: Genome-Wide Identification and Expression Profiling of CBL-CIPK Gene Family in Pineapple (Ananas comosus) and the Role of AcCBL1 in Abiotic and Biotic Stress Response
Source: Biomolecules. 2019 Jul 20;9(7):293. doi: 10.3390/biom9070293 (PMC6681290; doi:10.3390/biom9070293)
Supplement: Supplementary file 1 [file biomolecules-09-00293-s001.zip]

Archive with 8 entries (5 files):
- Supplementary material/
- Supplementary material/Supplemenatry Table S3- Plrmer List .docx
- __MACOSX/
- __MACOSX/Supplementary material/
- __MACOSX/Supplementary material/._Supplemenatry Table S3- Plrmer List .docx
- Supplementary material/Supplementary Figure .docx
- __MACOSX/Supplementary material/._Supplementary Figure .docx
- __MACOSX/._Supplementary material
